# Supplementary material for: High-Loaded Copper-Containing Sol–Gel Catalysts for Furfural Hydroconversion
Source: Int J Mol Sci. 2023 Apr 19;24(8):7547. doi: 10.3390/ijms24087547 (PMC10142956; doi:10.3390/ijms24087547)
Supplement: Supplementary file 1 [file ijms-24-07547-s001.zip]

Archive with 1 entries (1 files):
- ijms-2311846-supplementary.pdf
